# Supplementary material for: Assessment of Biological Activities of Fungal Endophytes Derived Bioactive Compounds Isolated from Amoora rohituka
Source: J Fungi (Basel). 2022 Mar 10;8(3):285. doi: 10.3390/jof8030285 (PMC8952687; doi:10.3390/jof8030285)
Supplement: Supplementary file 1 [file jof-08-00285-s001.zip]

Archive with 1 entries (1 files):
- jof-1607204-supplementary.pdf
